# Supplementary material for: Multilocus Sequence Typing and Antimicrobial Susceptibility of Listeria monocytogenes Isolated from Foods Surveyed in Kosovo
Source: Microorganisms. 2024 Nov 27;12(12):2441. doi: 10.3390/microorganisms12122441 (PMC11677359; doi:10.3390/microorganisms12122441)
Supplement: Supplementary file 1 [file microorganisms-12-02441-s001.zip]

Archive with 1 entries (1 files):
- microorganisms-3270115-supplementary.pdf
